# Supplementary material for: Divergent phenotypic response of rice accessions to transient heat stress during early seed development
Source: Plant Direct. 2020 Jan 12;4(1):e00196. doi: 10.1002/pld3.196 (PMC6955394; doi:10.1002/pld3.196)
Supplement: Supplementary file 3 [file PLD3-4-e00196-s003.xlsx]

## Sheet: Sheet1
Table S1: List of primers used in the study.
Gene	Locus Id	Forward Primer	Reverse Primer
CMT3	LOC_Os10g01570	ACCTTGGACGTTATGCCTTG	GGATACTTTGGCAGCACCAT
DRM3	LOC_Os05g04330	GCCAATCCCCCATATTTCTT	CCTTGTGAATGGGAATGCTT
KRP3	LOC_Os11g40030	AATTCTTGTTCCCGCGAAGT	GTCGAGGGCAATGTCGTAAT
MADS78	LOC_Os09g02830	CGGAGAAGACGATGGAGAAG	GTCCCTAAGGCCATCAGCTC
MADS79	LOC_Os01g74440	ATAATGGTGGTGGTGGGATG	CGCGCTCCATCTCTATCTTC
MADS87	LOC_Os03g38610	CCAAGAGCAGTTAGACAAGG	GTGAAATAGACGCTGGTAGG
MADS89	LOC_Os01g18440	CATGCCGCTGTCTTCTATG	TACATGGGAGGGAAAGATGG
SSIIa	LOC_Os06g12450	GCTTCCGGTTTGTGTGTTCA	CTTAATACTCCCTCAACTCCACCAT
TPP8	LOC_Os07g43160	GAAATGAGAGAGGCGGTGAG	TGCCTTCATGTTGTGGTTGT
ZmEBE-1	LOC_Os01g26320	CTATGGCGACTCTCGTCCTC	CCTGTCCAACAGCACTTCAA
OSTF1	LOC_Os01g57890	TCACTGCCATAGAGCACGTC	ACTTGCGGAGCTGTCTTGTT
Expressed protein	LOC_Os05g34510	GGTATGGGAGCCTTTGTGAA	GAGAAGAACTCCCGTCATCG
Dirigent	LOC_Os07g01620	TCGACATCACGGTGGTACTC	CACTAGGAGCAACAGCAGCA
CLSA9	LOC_Os06g42020	TCCATCGTCACCATTCTCAA	AATGCATTCACCCTGTCTCC
UBQ5 (endogenous control)	LOC_Os01g22490	ACCACTTCGACCGCCACTACT	ACGCCTAAGCCTGCTGGTT
